# Supplementary material for: Joint distribution for number of crossings and longest run in independent Bernoulli observations. The R package crossrun
Source: PLoS One. 2019 Oct 1;14(10):e0223233. doi: 10.1371/journal.pone.0223233 (PMC6772032; doi:10.1371/journal.pone.0223233)
Supplement: S1 File — (R) [file pone.0223233.s001.r]

# load packages:
library(crossrun)
library(Rmpfr)

# the following function is the core of computations of joint
# distributions of C and L with the empirical median.
# function for computing the number of subsets of each size m
# from n subsequent observations, for each value of the number of
# crossings and the longest run. subsets are classified by
# whether they contain the first observation and the computations
# are partitioned on the length of the initial run.
crossrunem <- function(nmax = 100, prec = 120,
                       printn = FALSE) {
  # conditioning of S= first value included in the subset (S=1)
  # or not (S=0).
  # nfi: number of subsets, first value included,
  # nfn: number of subsets, first value not included.
  # separate code by brute force for low n (n=1,2,3,4):
  nfi <- list(Rmpfr::mpfrArray(0, prec, dim = c(1, 1, 2)))
  nfn <- list(Rmpfr::mpfrArray(0, prec, dim = c(1, 1, 2)))
  dimnames(nfi[[1]]) <- list("c=0","l=1",c("m=0","m=1"))
  dimnames(nfn[[1]]) <- list("c=0","l=1",c("m=0","m=1"))
  nfn[[1]][1,1,1] <- 1 # m=0
  nfi[[1]][1,1,2] <- 1 # m=1
  nfi[[2]] <- Rmpfr::mpfrArray(0, prec, dim = c(2, 2, 3))
  nfn[[2]] <- Rmpfr::mpfrArray(0, prec, dim = c(2, 2, 3))
  dimnames(nfi[[2]]) <- list(paste0("c=",0:1),paste0("l=",1:2),
                             paste0("m=",0:2))
  dimnames(nfn[[2]]) <- list(paste0("c=",0:1),paste0("l=",1:2),
                             paste0("m=",0:2))
  nfn[[2]][1,2,1] <- 1 # m=0
  nfi[[2]][2,1,2] <- 1 # m=1
  nfn[[2]][2,1,2] <- 1
  nfi[[2]][1,2,3] <- 1 # m=2
  nfi[[3]] <- Rmpfr::mpfrArray(0, prec, dim = c(3, 3, 4))
  nfn[[3]] <- Rmpfr::mpfrArray(0, prec, dim = c(3, 3, 4))
  dimnames(nfi[[3]]) <- list(paste0("c=",0:2),paste0("l=",1:3),
                             paste0("m=",0:3))
  dimnames(nfn[[3]]) <- list(paste0("c=",0:2),paste0("l=",1:3),
                             paste0("m=",0:3))
  nfn[[3]][1,3,1] <- 1 # m=0
  nfi[[3]][2,2,2] <- 1 # m=1
  nfn[[3]][2,2,2] <- 1
  nfn[[3]][3,1,2] <- 1
  nfi[[3]][2,2,3] <- 1 # m=2
  nfi[[3]][3,1,3] <- 1
  nfn[[3]][2,2,3] <- 1
  nfi[[3]][1,3,4] <- 1 # m=3
  nfi[[4]] <- Rmpfr::mpfrArray(0, prec, dim = c(4, 4, 5))
  nfn[[4]] <- Rmpfr::mpfrArray(0, prec, dim = c(4, 4, 5))
  dimnames(nfi[[4]]) <- list(paste0("c=",0:3),paste0("l=",1:4),
                             paste0("m=",0:4))
  dimnames(nfn[[4]]) <- list(paste0("c=",0:3),paste0("l=",1:4),
                             paste0("m=",0:4))
  nfn[[4]][1,4,1] <- 1 # m=0
  nfi[[4]][2,3,2] <- 1 # m=1
  nfn[[4]][2,3,2] <- 1
  nfn[[4]][3,2,2] <- 2
  nfi[[4]][2:3,2,3] <- 1 # m=2
  nfi[[4]][4,1,3] <- 1
  nfn[[4]][2:3,2,3] <- 1
  nfn[[4]][4,1,3] <- 1
  nfi[[4]][2,3,4] <- 1 # m=3
  nfi[[4]][3,2,4] <- 2
  nfn[[4]][2,3,4] <- 1 
  nfi[[4]][1,4,5] <- 1 # m=4
  # iterative procedure for higher n (>=5):
  if (nmax>4) for (nn in 5:nmax) {
    nfi[[nn]] <- Rmpfr::mpfrArray(0, prec, dim = c(nn, nn, nn+1))
    nfn[[nn]] <- Rmpfr::mpfrArray(0, prec, dim = c(nn, nn, nn+1))
    dimnames(nfi[[nn]]) <- list(paste0("c=",0:(nn-1)),paste0("l=",1:nn),
                                paste0("m=",0:nn))
    dimnames(nfn[[nn]]) <- list(paste0("c=",0:(nn-1)),paste0("l=",1:nn),
                                paste0("m=",0:nn))
    # separate computation for m=0,n:
    nfn[[nn]][1,nn,1] <- 1 # m=0
    nfi[[nn]][1,nn,nn+1] <- 1 # m=n
    # iterative procedure nfi, for 1 <= m <= n-1:
    for (mm in 1:(nn-1)) for (gg in 1:mm) {
      if (gg>=nn-gg) {
        if (nn-gg==1) 
          nfi[[nn]][2:(nn-gg+1),gg,mm+1] <- 
            nfi[[nn]][2:(nn-gg+1),gg,mm+1] + nfn[[1]][1,1,1]
        else
          nfi[[nn]][2:(nn-gg+1),gg,mm+1] <- 
            nfi[[nn]][2:(nn-gg+1),gg,mm+1] + 
            crossrun::cumsumm(nfn[[nn-gg]][1:(nn-gg),,mm-gg+1])[,nn-gg]
      }
      if (gg<nn-gg) {
        if (gg==1) {
          nfi[[nn]][2:(nn-gg+1),gg,mm+1] <- 
            nfi[[nn]][2:(nn-gg+1),gg,mm+1] + 
            nfn[[nn-gg]][1:(nn-gg),1:gg,mm-gg+1]
        }
        else {
          nfi[[nn]][2:(nn-gg+1),gg,mm+1] <- 
            nfi[[nn]][2:(nn-gg+1),gg,mm+1] + 
            crossrun::cumsumm(nfn[[nn-gg]][1:(nn-gg),1:gg,mm-gg+1])[,gg]
        }
        nfi[[nn]][2:(nn-gg+1),(gg+1):(nn-gg),mm+1] <- 
          nfi[[nn]][2:(nn-gg+1),(gg+1):(nn-gg),mm+1] + 
          nfn[[nn-gg]][1:(nn-gg),(gg+1):(nn-gg),mm-gg+1]
      } # end low g
    } # end iterative procedure nfi
    # iterative procedure nfn, for 1 <= m <= n-1:
    for (mm in 1:(nn-1)) for (gg in 1:(nn-mm)) {
      if (gg>=nn-gg) {
        if (nn-gg==1) 
          nfn[[nn]][2:(nn-gg+1),gg,mm+1] <- 
            nfn[[nn]][2:(nn-gg+1),gg,mm+1] + nfi[[1]][1,1,2]
        else {
          nfn[[nn]][2:(nn-gg+1),gg,mm+1] <- 
            nfn[[nn]][2:(nn-gg+1),gg,mm+1] + 
            crossrun::cumsumm(nfi[[nn-gg]][1:(nn-gg),,mm+1])[,nn-gg]
        }
      } # end high g
      if (gg<nn-gg) {
        if (gg==1) {
          nfn[[nn]][2:(nn-gg+1),gg,mm+1] <- 
            nfn[[nn]][2:(nn-gg+1),gg,mm+1] + 
            nfi[[nn-gg]][1:(nn-gg),1:gg,mm+1]
        }
        else {
          nfn[[nn]][2:(nn-gg+1),gg,mm+1] <-
            nfn[[nn]][2:(nn-gg+1),gg,mm+1] + 
            crossrun::cumsumm(nfi[[nn-gg]][1:(nn-gg),1:gg,mm+1])[,gg]
        }
        nfn[[nn]][2:(nn-gg+1),(gg+1):(nn-gg),mm+1] <- 
          nfn[[nn]][2:(nn-gg+1),(gg+1):(nn-gg),mm+1] + 
          nfi[[nn-gg]][1:(nn-gg),(gg+1):(nn-gg),mm+1]
      } # end low g
    } # end iterative procedure nfi
    if (printn==TRUE) print(nn)
    if (printn==TRUE) print(Sys.time())
  } # end for nn
  return(list(nfi = nfi, nfn = nfn))
} # end function crossrunem

# Introduction, figure 1
seqfig <- function(n=24, midline=0, low=.5, high=1.5,
                   figseed=83938487) {
  set.seed(figseed)
  x <- seq(n)
  up <- sample(1:n, size=floor(n/2))
  y <- runif(n, -high, -low)
  y[up] <- runif(length(up), low, high)
  par(mar = c(bottom = 0, left   = 0, top    = 0, right  = 0))
  plot(x, y,
       axes = FALSE,
       type = "b",
       pch  = '',
       lwd  = 1.5,
       ylab = '',
       xlab = '')
  lines(x, rep(midline, n), col = 'grey40')
  text(x, y)
} # end function seqfig
seqfig(n=20, low=.3, high=1)
# save as fig1.pdf, width=5, height=2

# figure 2:
seqfig2 <- function(n=24, f1=15, f2=9, midline=0, low=.5, high=1.5,
                    cex1=3, colf="red", yout=.25,
                    figseed=83938487) {
  x <- seq(n)
  set.seed(figseed+1)
  up1 <- c(1:(f1-1),sample((f1+1):n, size=floor((n+1-f1)/2)))
  y1 <- runif(n, -high, -low)
  y1[up1] <- runif(length(up1), low, high)
  set.seed(figseed+1)
  up2 <- c(1:(f2-1),sample((f2+1):n, size=floor((n+1-f2)/2)))
  y2 <- runif(n, -high, -low)
  y2[up2] <- runif(length(up2), low, high)
  par(mar = c(bottom = 0, left = 0, top = 0, right = 0))
  par(mfrow=c(2,1))
  plot(x, y1,
       axes = FALSE,
       type = "b",
       pch  = '',
       lwd  = 1.5,
       ylab = '', ylim=c(-high-yout, high+yout),
       xlab = '')
  points(x[f1:n], y1[f1:n],
         type = "b",
         pch  = '',
         lwd  = 1.5,
         col=colf)
  text(x=1, y=high+yout/2, pos=4, labels="Case 1")
  points(1,y1[1], pch=1, cex=cex1)
  points(f1,y1[f1], pch=1, cex=cex1, col=colf)
  lines(x, rep(midline, n), col = 'grey40')
  text(x[1:(f1-1)], y1[1:(f1-1)])
  text(x[f1:n], y1[f1:n], labels=f1:n, col=colf)
  plot(x, y2, 
       axes = FALSE,
       type = "b",
       pch  = '',
       lwd  = 1.5,
       ylab = '', ylim=c(-high-yout, high+yout),
       xlab = '')
  text(x=1, y=high+yout/2, pos=4, labels="Case 2")
  points(x[f2:n], y2[f2:n],
         type = "b",
         pch  = '',
         lwd  = 1.5,
         col=colf)
  points(1,y2[1], pch=1, cex=cex1)
  points(f2,y2[f2], pch=1, cex=cex1, col=colf)
  lines(x, rep(midline, n), col = 'grey40')
  text(x[1:(f2-1)], y2[1:(f2-1)])
  text(x[f2:n], y2[f2:n], labels=f2:n, col=colf)
  par(mfrow=c(1,1))
} # end function seqfig2
seqfig2(n=24, f1=15, low=.3, high=1)
# save as fig2.pdf, width=5, height=4

# joint distribution conditional on starting position 
# and first crossing. The basis for table 1 and 2, n=16:
cr16symm <- crossrunsymm(nmax=16, printn=TRUE)$pt
cr16.6 <- crossrunbin(nmax=16, prob=.6, printn=TRUE)$pt
asNumeric(cr16symm[[16]]) # the first table
round(asNumeric(cr16.6[[16]]), 1) # the second table

# application to the Anh?j rules in statistical process control:
# compute the bounds for the Anh?j rules:
nmin <- 10
nmax <- 100
bounds <- data.frame(
  n  = nmin:nmax,
  ca = qbinom(0.05, nmin:nmax - 1, 0.5),
  la = round(log2(nmin:nmax) + 3)
)
row.names(bounds) <- bounds$n
bounds

# Joint distribution conditional on starting position 
# and first crossing in the symmetric case, n=100:
cr100symm <- crossrunsymm(nmax=100, printn=TRUE)$pt

# compute specificities for the Anh?j rules:
bounds$spec <- NA
for (nind in 10:100) {
  can <- bounds$ca[bounds$n==nind]
  lan <- bounds$la[bounds$n==nind]
  bounds$spec[bounds$n==nind] <- 
    asNumeric(sum(cr100symm[[nind]][(can+1):nind,1:lan])/
    sum(cr100symm[[nind]]))
}
bounds

# table of specificities for the Anh?j rules:
spectab <- matrix(c(bounds$spec, rep(NA,9)), ncol=10)
rownames(spectab) <- 0:9
colnames(spectab) <- 10*c(1:10)
bounds$spec
spectab
round(spectab,3)
mean(bounds$spec)

# check of time used and storage requirements for computating 
# the joint distributions with empirical median.
# n=10:
starttime10 <- Sys.time()
em10 <- crossrunem(nmax=10)
endtime10 <- Sys.time()
time10 <- endtime10 - starttime10
time10
save(em10, file="em10.RData")
# n=20:
starttime20 <- Sys.time()
em20 <- crossrunem(nmax=20)
endtime20 <- Sys.time()
time20 <- endtime20 - starttime20
time20
save(em20, file="em20.RData")
# n=40
starttime40 <- Sys.time()
em40 <- crossrunem(nmax=40)
endtime40 <- Sys.time()
time40 <- endtime40 - starttime40
time40
save(em40, file="em40.RData")
# summary of time consumption:
time10
time20
time40

# the symmetric case, joint distributions up to n=200:
starttime200symm <- Sys.time()
cr200symm <- crossrunsymm(nmax=200, printn=TRUE)$pt
endtime200symm <- Sys.time()
endtime200symm - starttime200symm # about 16.5 minutes

# checks of the marginal distributions for C in the symetric case:
for (nn in 2:200) {
  print(nn)
  print(sum(abs(Rmpfr::chooseMpfr.all(nn-1) - 
            cumsumm(cr200symm[[nn]])[-1, nn])))
  } # end check marginal C
# problems from n=125, tries with higher precision, symmetric case:
starttime200symm.p240 <- Sys.time()
cr200symm.p240 <- crossrunsymm(nmax=200, printn=TRUE, prec=240)$pt
endtime200symm.p240 <- Sys.time()
endtime200symm.p240 - starttime200symm.p240 # about 16 minutes

# checks of the marginal distributions for C in the symetric case:
for (nn in 2:200) {
  print(nn)
  print(sum(abs(Rmpfr::chooseMpfr.all(nn-1) - 
                  cumsumm(cr200symm.p240[[nn]])[-1, nn])))
} # end check marginal C
# no deviations with precision 240
# deletes distribution with precision 120:
rm(cr200symm)

# probability 0.8, precision 240:
starttime200.8.p240 <- Sys.time()
cr200.8.p240 <- crossrunbin(nmax=200, prob=.8, printn=TRUE, prec=240)$pt
endtime200.8.p240 <- Sys.time()
endtime200.8.p240 - starttime200.8.p240 # about 37 minutes

# check sum of cr200.8.p240:
two.p240 <- Rmpfr::mpfr(2, prec=240)
for (nn in 2:200) {
  print(nn)
  nm1 <- nn - 1
  print(min(cr200.8.p240[[nn]])) # check all >=0
  print(sum(cr200.8.p240[[nn]]) - two.p240^nm1) #discrepancy
} # end check sum of cr200.8.p240
# difference in 11th decimal or less, ok

# check with simulations, symmetric case:
set.seed(83938487)
sim200 <- simclbin(nser = 200, nsim = 10000)
# mean of C*L, symmetric case:
(matrix(0:199, nrow = 1) %*% 
    cr200symm.p240[[200]] %*% 
    matrix(1:200, ncol = 1)) / sum(cr200symm.p240[[200]]) # 789.0
mean(sim200$nc0.5 * sim200$lr0.5) # 788.9, satisfactory agreement
# mean of C*L, p=0.8:
(matrix(0:199, nrow = 1) %*% 
    cr200.8.p240[[200]] %*% 
    matrix(1:200, ncol = 1)) / sum(cr200.8.p240[[200]]) # 1165.7
mean(sim200$nc0.8 * sim200$lr0.8) # 1166.3, satisfactory agreement
# ok
